# Supplementary material for: Characterizing and Implementing the Hamamatsu C12880MA Mini-Spectrometer for Near-Surface Reflectance Measurements of Inland Waters
Source: Sensors (Basel). 2024 Oct 5;24(19):6445. doi: 10.3390/s24196445 (PMC11479284; doi:10.3390/s24196445)
Supplement: Supplementary file 1 [file sensors-24-06445-s001.zip]

Archive with 1 entries (1 files):
- sensors-3232492-supplementary.pdf
